# Supplementary material for: Stimulus-dependent differences in signalling regulate epithelial-mesenchymal plasticity and change the effects of drugs in breast cancer cell lines
Source: Cell Commun Signal. 2015 May 15;13:26. doi: 10.1186/s12964-015-0106-x (PMC4432969; doi:10.1186/s12964-015-0106-x)
Supplement: Additional file 1: Table S1. — Provenance of EMT-associated transcripts in Figure 1j. References which describe the role of transcripts listed Figure 1j in promoting EMT. [file 12964_2015_106_MOESM1_ESM.xlsx]

## Sheet: Sheet1
EMT implicated transcript	References and notes
AXL	Blick Basal B discriminator (Blick, Hugo et al. 2010)
CD44	Basal mammary epithelial cell marker (Mani, Guo et al. 2008)
CDH2	N-Cadherin, canonical phenotypic EMT marker (Gerstein, Bruce et al. 2007)
FN1	Fibronectin-1, canonical phenotypic EMT marker (Mani, Guo et al. 2008; Park and Schwarzbauer 2014)
ITGA6	(Mukhopadhyay, Theriault et al. 1999)
ITGB4	Associated with basal-type mammary epithelial cells and aggressive tumours (Lu, Simin et al. 2008)
LAMC2	Associated with migrating cancer stem cells (Brabletz, Jung et al. 2005)
PLAU	(Vuoriluoto, Haugen et al. 2011)
THBS1	Promotes melanoma EMT through regulation of TGFB signalling (Jayachandran, Anaka et al. 2014); Listed as a marker of EMT in primary BrCa cell culture (Minafra, Bravata et al. 2014)
S100A4	(Boye and Maelandsmo 2010)
SERPINE1	(Groger, Grubinger et al. 2012; Krawczyk, Meier-Stiegen et al. 2014)
VIM	Vimentin, canonical phenotypic EMT marker (Mani, Guo et al. 2008)
CDH1	E-Cadherin, canonical phenotypic EMT marker (Mani, Guo et al. 2008)
CLDN4	Blick Basal B discriminator (Blick, Hugo et al. 2010)
DACH1	(Wu, Chen et al. 2014)
ERBB2	Blick Basal B discriminator (Blick, Hugo et al. 2010)
FGFR2	Loss of FGFR2 induces EMT in BrCa (Katoh and Katoh 2009)
GRHL2	Blick Basal B discriminator (Blick, Hugo et al. 2010)
RAP1GAP	(Tsygankova, Wang et al. 2013)
RBM47	Blick Basal B discriminator (Blick, Hugo et al. 2010)
Blick, T., H. Hugo, et al. (2010). "Epithelial mesenchymal transition traits in human breast cancer cell lines parallel the CD44(hi/)CD24 (lo/-) stem cell phenotype in human breast cancer." J Mammary Gland Biol Neoplasia 15(2): 235-252.
Boye, K. and G. M. Maelandsmo (2010). "S100A4 and metastasis: a small actor playing many roles." Am J Pathol 176(2): 528-535.
Brabletz, T., A. Jung, et al. (2005). "Opinion: migrating cancer stem cells - an integrated concept of malignant tumour progression." Nat Rev Cancer 5(9): 744-749.
Gerstein, M. B., C. Bruce, et al. (2007). "What is a gene, post-ENCODE? History and updated definition." Genome Res 17: 669-681.
Groger, C. J., M. Grubinger, et al. (2012). "Meta-analysis of gene expression signatures defining the epithelial to mesenchymal transition during cancer progression." PLoS One 7(12): e51136.
Jayachandran, A., M. Anaka, et al. (2014). "Thrombospondin 1 promotes an aggressive phenotype through epithelial-to-mesenchymal transition in human melanoma." Oncotarget 5(14): 5782-5797.
Katoh, Y. and M. Katoh (2009). "FGFR2-related pathogenesis and FGFR2-targeted therapeutics (Review)." Int J Mol Med 23(3): 307-311.
Krawczyk, N., F. Meier-Stiegen, et al. (2014). "Expression of stem cell and epithelial-mesenchymal transition markers in circulating tumor cells of breast cancer patients." Biomed Res Int 2014: 415721.
Lu, S., K. Simin, et al. (2008). "Analysis of integrin beta4 expression in human breast cancer: association with basal-like tumors and prognostic significance." Clin Cancer Res 14(4): 1050-1058.
Mani, S. A., W. Guo, et al. (2008). "The epithelial-mesenchymal transition generates cells with properties of stem cells." Cell 133(4): 704-715.
Minafra, L., V. Bravata, et al. (2014). "Gene expression profiling of epithelial-mesenchymal transition in primary breast cancer cell culture." Anticancer Res 34(5): 2173-2183.
Mukhopadhyay, R., R. L. Theriault, et al. (1999). "Increased levels of alpha6 integrins are associated with the metastatic phenotype of human breast cancer cells." Clin Exp Metastasis 17(4): 325-332.
Park, J. and J. E. Schwarzbauer (2014). "Mammary epithelial cell interactions with fibronectin stimulate epithelial-mesenchymal transition." Oncogene 33(13): 1649-1657.
Tsygankova, O. M., H. Wang, et al. (2013). "Tumor cell migration and invasion are enhanced by depletion of Rap1 GTPase-activating protein (Rap1GAP)." J Biol Chem 288(34): 24636-24646.
Vuoriluoto, K., H. Haugen, et al. (2011). "Vimentin regulates EMT induction by Slug and oncogenic H-Ras and migration by governing Axl expression in breast cancer." Oncogene 30(12): 1436-1448.
Wu, K., K. Chen, et al. (2014). "Cell fate factor DACH1 represses YB-1-mediated oncogenic transcription and translation." Cancer Res 74(3): 829-839.
