# Supplementary material for: Stimulus-dependent differences in signalling regulate epithelial-mesenchymal plasticity and change the effects of drugs in breast cancer cell lines
Source: Cell Commun Signal. 2015 May 15;13:26. doi: 10.1186/s12964-015-0106-x (PMC4432969; doi:10.1186/s12964-015-0106-x)
Supplement: Additional file 8: Table S2. — Estimated p-values for enrichment of elements within KEGG signal transduction maps without correction for multiple hypothesis testing. Signaling pathway KEGG maps which are over-represented (p-value < 0.05) for transcripts which show differential expression across at least one of the specified conditions are listed in Table 1. [file 12964_2015_106_MOESM8_ESM.xlsx]

## Sheet: Sheet1
Differential Analysis between	Cell Lines	PMC42-ET	PMC42-LA	MDA-MB-468	MDA-MB-468	PMC42-ET	PMC42-ET	MDA-MB-468
						PMC42-LA	PMC42-LA
	Conditions	+EGF	+EGF	+EGF	+HPX	Unstim.	+EGF	+HPX
		Unstim	Unstim	Unstim	Unstim			+EGF
KEGG map:
PI3K-Akt signaling pathway		0.015	0	0.03	0.005	0.153	0.559	0.943
HIF-1 signaling pathway		0.952	0.244	0.002	0.002	0.982	0.732	0
Ras signaling pathway		1	0.169	0.259	0.022	0.12	0.065	0.783
Rap1 signaling pathway		0.562	0.014	0	0	0.175	0.075	0.742
MAPK signaling pathway		0.214	0.044	0.312	0.68	0.36	0.634	0.768
Wnt signaling pathway		0.015	0.371	0.038	0.071	0.002	0.455	0.534
Hedgehog signaling pathway		0.977	0	0.999	0.939	0.217	0.093	0.993
TGF-beta signaling pathway		0.029	0	0.215	0.328	0.053	0.632	0.694
Hippo signaling pathway		0.173	0	0.022	0.085	0.004	0.297	0.996
Phosphatidylinositol signaling system		0.796	0.833	0.238	0.049	0.753	0.923	0.893
cAMP signaling pathway		0.992	0.639	0.242	0.017	0.983	0.756	0.201
ErbB signaling pathway		0.859	0.584	0.931	0.192	0.891	0.676	0.426
Notch signaling pathway		0.967	0.982	1	0.999	0.635	0.828	0.833
VEGF signaling pathway		0.573	0.888	0.051	0.38	0.895	0.531	0.896
Jak-STAT signaling pathway		1	0.14	0.887	0.712	0.883	0.999	0.495
NF-kappa B signaling pathway		0.766	0.97	0.803	0.68	0.213	0.78	0.98
TNF signaling pathway		0.591	0.105	0.057	0.342	0.827	0.29	0.346
FoxO signaling pathway		0.784	0.576	0.665	0.2	0.998	0.814	0.897
Calcium signaling pathway		0.999	0.794	0.083	0.199	0.753	0.813	0.566
cGMP-PKG signaling pathway		0.941	0.964	0.205	0.142	0.805	0.794	0.811
AMPK signaling pathway		0.717	0.755	0.702	0.903	0.952	0.982	0.612
mTOR signaling pathway		0.86	0.487	0.938	0.825	0.997	0.997	0.879
